# Supplementary material for: The Genus Cynometra: A Review of Ethnomedicine, Chemical, and Biological Data
Source: Plants (Basel). 2022 Dec 14;11(24):3504. doi: 10.3390/plants11243504 (PMC9781411; doi:10.3390/plants11243504)
Supplement: Supplementary file 1 [file plants-11-03504-s001.zip]

Archive with 1 entries (1 files):
- plants_2065150_suplementary data S1.pdf
